# Supplementary material for: EpiFusion: Joint inference of the effective reproduction number by integrating phylodynamic and epidemiological modelling with particle filtering
Source: PLoS Comput Biol. 2024 Nov 11;20(11):e1012528. doi: 10.1371/journal.pcbi.1012528 (PMC11581393; doi:10.1371/journal.pcbi.1012528)
Supplement: S1 Table — We show characteristics of the datasets: the median epidemic peak (max number of individuals infected at one time); number of cases; and tree size. Next we show `scaled deviated from truth`for gamma, phi and psi parameters. This is calculated as the difference between the model mean and the true value of the parameter, scaled by the true value of the parameter. Finally we show runtime in minutes to generate 2000 MCMC samples. (XLSX) [file pcbi.1012528.s015.xlsx]

## Sheet: Sheet1
	Median Value	Lower 95%	Upper 95%
Epidemic peak (infected individuals at once)	1553	43	4282
Number of cases	1000	56	3154
Tree size (leaves)	44	2	169
Scaled deviance from true gamma	-0.217	-2.01	0.42
Scaled deviance from true phi	-0.036	-1.48	0.38
Scaled deviance from true psi	-0.026	-1.65	0.56
Runtime to generate 2000 MCMC samples (minutes)	7.38	3.34	35.4
