# Supplementary material for: EpiFusion: Joint inference of the effective reproduction number by integrating phylodynamic and epidemiological modelling with particle filtering
Source: PLoS Comput Biol. 2024 Nov 11;20(11):e1012528. doi: 10.1371/journal.pcbi.1012528 (PMC11581393; doi:10.1371/journal.pcbi.1012528)
Supplement: S2 Table — The ‘Main Scenarios’ include the Baseline, Sampling and Transmission. Here constant rates were used for each reaction. In the ‘sampling’ scenario, the rate of sampling was increased 10-fold on day 35. In the transmission scenario, the rate of transmission was increased 3-fold on day 100. For the noise scenarios, either transmission or sampling rates were changed at regular intervals (intervals drawn from a Poisson distribution with rate 6 for the transmission noise, and every 7 days for the observation noise). We added increased noise by drawing interval rate values from distributions with increasing standard deviations. (XLSX) [file pcbi.1012528.s016.xlsx]

## Sheet: Sheet1
Scenario	Reaction	Rate	ChangeTimes	Population Size
Baseline	S + I -> I + I	4.5e-05	NA	10000
	I -> R	0.143	NA
	I -> sample + R	0.02	NA
Sampling	S + I -> I + I	4.5e-05	NA	10000
	I -> R	0.143	NA
	I -> sample + I	0.005, 0.05	35
Transmission	S + I -> I + I	0.000045, 0.000135	100	10000
	I -> R	0.143	NA
	I -> sample + R	0.02	NA
	R -> S	0.01	NA
Transmission Noise 0.1	S + I -> I + I	Norm(0.000045, 0.0000045)	Every Poisson(6) days	10000
	I -> R	0.143	NA
	I -> sample + R	0.02	NA
	R -> S	0.03	NA
Transmission Noise 0.2	S + I -> I + I	Norm(0.000045, 0.000009)	Every Poisson(6) days	10000
	I -> R	0.143	NA
	I -> sample + R	0.02	NA
	R -> S	0.03	NA
Transmission Noise 0.3	S + I -> I + I	Norm(0.000045, 0.0000135)	Every Poisson(6) days	10000
	I -> R	0.143	NA
	I -> sample + R	0.02	NA
	R -> S	0.03	NA
Transmission Noise 0.4	S + I -> I + I	Norm(0.000045, 0.000018)	Every Poisson(6) days	10000
	I -> R	0.143	NA
	I -> sample + R	0.02	NA
	R -> S	0.03	NA
Transmission Noise 0.5	S + I -> I + I	Norm(0.000045, 0.0000225)	Every Poisson(6) days	10000
	I -> R	0.143	NA
	I -> sample + R	0.02	NA
	R -> S	0.03	NA
Transmission Noise 0.6	S + I -> I + I	Norm(0.000045, 0.000027)	Every Poisson(6) days	10000
	I -> R	0.143	NA
	I -> sample + R	0.02	NA
	R -> S	0.03	NA
Transmission Noise 0.7	S + I -> I + I	Norm(0.000045, 0.0000315)	Every Poisson(6) days	10000
	I -> R	0.143	NA
	I -> sample + R	0.02	NA
	R -> S	0.03	NA
Transmission Noise 0.8	S + I -> I + I	Norm(0.000045, 0.000036)	Every Poisson(6) days	10000
	I -> R	0.143	NA
	I -> sample + R	0.02	NA
	R -> S	0.03	NA
Transmission Noise 0.9	S + I -> I + I	Norm(0.000045, 0.0000405)	Every Poisson(6) days	10000
	I -> R	0.143	NA
	I -> sample + R	0.02	NA
	R -> S	0.03	NA
Transmission Noise 1.0	S + I -> I + I	Norm(0.000045, 0.000045)	Every Poisson(6) days	10000
	I -> R	0.143	NA
	I -> sample + R	0.02	NA
	R -> S	0.03	NA
Observation Noise 0.1	S + I -> I + I	4.5e-05	Every 7 days	10000
	I -> R	0.143	NA
	I -> sample + R	Norm(0.02, 0.002)	NA
	R -> S	0.03	NA
Observation Noise 0.2	S + I -> I + I	4.5e-05	Every 7 days	10000
	I -> R	0.143	NA
	I -> sample + R	Norm(0.02, 0.004)	NA
	R -> S	0.03	NA
Observation Noise 0.3	S + I -> I + I	4.5e-05	Every 7 days	10000
	I -> R	0.143	NA
	I -> sample + R	Norm(0.02, 0.006)	NA
	R -> S	0.03	NA
Observation Noise 0.4	S + I -> I + I	4.5e-05	Every 7 days	10000
	I -> R	0.143	NA
	I -> sample + R	Norm(0.02, 0.008)	NA
	R -> S	0.03	NA
Observation Noise 0.5	S + I -> I + I	4.5e-05	Every 7 days	10000
	I -> R	0.143	NA
	I -> sample + R	Norm(0.02, 0.01)	NA
	R -> S	0.03	NA
Observation Noise 0.6	S + I -> I + I	4.5e-05	Every 7 days	10000
	I -> R	0.143	NA
	I -> sample + R	Norm(0.02, 0.012)	NA
	R -> S	0.03	NA
Observation Noise 0.7	S + I -> I + I	4.5e-05	Every 7 days	10000
	I -> R	0.143	NA
	I -> sample + R	Norm(0.02, 0.014)	NA
	R -> S	0.03	NA
Observation Noise 0.8	S + I -> I + I	4.5e-05	Every 7 days	10000
	I -> R	0.143	NA
	I -> sample + R	Norm(0.02, 0.016)	NA
	R -> S	0.03	NA
Observation Noise 0.9	S + I -> I + I	4.5e-05	Every 7 days	10000
	I -> R	0.143	NA
	I -> sample + R	Norm(0.02, 0.018)	NA
	R -> S	0.03	NA
Observation Noise 1.0	S + I -> I + I	4.5e-05	Every 7 days	10000
	I -> R	0.143	NA
	I -> sample + R	Norm(0.02, 0.02)	NA
	R -> S	0.03	NA
