# Supplementary material for: EpiFusion: Joint inference of the effective reproduction number by integrating phylodynamic and epidemiological modelling with particle filtering
Source: PLoS Comput Biol. 2024 Nov 11;20(11):e1012528. doi: 10.1371/journal.pcbi.1012528 (PMC11581393; doi:10.1371/journal.pcbi.1012528)
Supplement: S3 Table — For the Noise Testing section, the same priors were used for all models. (XLSX) [file pcbi.1012528.s017.xlsx]

## Sheet: Sheet1
Scenario	Approach	Parameter	Distribution Type	Distribution Parameters
Baseline	Epi	gamma	Truncated Normal	Mean 0.143, SD 0.1, LowerBound 0.0
		phi	Truncated Normal	Mean 0.02, SD 0.02, LowerBound 0.0
		initialBeta	Uniform	Min 0.2, Max 0.9
		betaJitter	Uniform	Min 0.001, Max 0.1
	Phylo	gamma	Truncated Normal	Mean 0.143, SD 0.1, LowerBound 0.0
		psi	Truncated Normal	Mean 0.001, SD 0.0005, LowerBound 0.0
		initialBeta	Uniform	Min 0.2, Max 0.9
		betaJitter	Uniform	Min 0.001, Max 0.1
	Combined	gamma	Truncated Normal	Mean 0.143, SD 0.1, LowerBound 0.0
		psi	Truncated Normal	Mean 0.001, SD 0.0005, LowerBound 0.0
		phi	Truncated Normal	Mean 0.02, SD 0.02, LowerBound 0.0
		initialBeta	Uniform	Min 0.2, Max 0.9
		betaJitter	Uniform	Min 0.001, Max 0.1
Sampling	Epi	gamma	Truncated Normal	Mean 0.143, SD 0.1, LowerBound 0.0
		phi_ 0	Truncated Normal	Mean 0.005, SD 0.002, LowerBound 0.0
		phi_ 1	Truncated Normal	Mean 0.05, SD 0.02, LowerBound 0.0
		initialBeta	Uniform	Min 0.1, Max 0.9
		betaJitter	Truncated Normal	Mean 0.05, SD 0.01, LowerBound 0.0
	Phylo	gamma	Truncated Normal	Mean 0.143, SD 0.1, LowerBound 0.0
		psi_ 0	Truncated Normal	Mean 0.00025, SD 0.00005, LowerBound 0.0
		psi_ 1	Truncated Normal	Mean 0.0025, SD 0.0005, LowerBound 0.0
		initialBeta	Uniform	Min 0.1, Max 0.9
		betaJitter	Truncated Normal	Mean 0.05, SD 0.01, LowerBound 0.0
	Combined	gamma	Truncated Normal	Mean 0.143, SD 0.1, LowerBound 0.0
		psi_ 0	Truncated Normal	Mean 0.00025, SD 0.00005, LowerBound 0.0
		psi_ 1	Truncated Normal	Mean 0.0025, SD 0.0005, LowerBound 0.0
		phi_ 0	Truncated Normal	Mean 0.005, SD 0.002, LowerBound 0.0
		phi_ 1	Truncated Normal	Mean 0.05, SD 0.02, LowerBound 0.0
		initialBeta	Uniform	Min 0.1, Max 0.9
		betaJitter	Truncated Normal	Mean 0.05, SD 0.01, LowerBound 0.0
Transmission	Epi	gamma	Truncated Normal	Mean 0.143, SD 0.1, LowerBound 0.0
		phi	Truncated Normal	Mean 0.02, SD 0.01, LowerBound 0.0
		initialBeta	Uniform	Min 0.2, Max 0.9
		betaJitter	Uniform	Min 0.001, Max 0.05
		Transmission change time	Uniform Discrete	Min 50, Max 150
		Transmission change magnitude	Uniform	Min 1.5, Max 4
	Phylo	gamma	Truncated Normal	Mean 0.143, SD 0.1, LowerBound 0.0
		psi	Truncated Normal	Mean 0.0005, SD 0.0003, LowerBound 0.0
		initialBeta	Uniform	Min 0.2, Max 0.9
		betaJitter	Uniform	Min 0.001, Max 0.05
		Transmission change time	Uniform Discrete	Min 50, Max 150
		Transmission change magnitude	Uniform	Min 1.5, Max 4
	Combined	gamma	Truncated Normal	Mean 0.143, SD 0.1, LowerBound 0.0
		psi	Truncated Normal	Mean 0.0005, SD 0.0003, LowerBound 0.0
		phi	Truncated Normal	Mean 0.02, SD 0.01, LowerBound 0.0
		initialBeta	Uniform	Min 0.2, Max 0.9
		betaJitter	Uniform	Min 0.001, Max 0.05
		Transmission change time	Uniform Discrete	Min 50, Max 150
		Transmission change magnitude	Uniform	Min 1.5, Max 4
All Noise Testing Models	Epi	gamma	Truncated Normal	Mean 0.143, SD 0.1, LowerBound 0.0
		phi	Truncated Normal	Mean 0.02, SD 0.01, LowerBound 0.0
		initialBeta	Uniform	Min 0.2, Max 0.9
		betaJitter	Uniform	Min 0.001, Max 0.1
	Phylo	gamma	Truncated Normal	Mean 0.143, SD 0.1, LowerBound 0.0
		psi	Truncated Normal	Mean 0.001, SD 0.0005, LowerBound 0.0
		initialBeta	Uniform	Min 0.2, Max 0.9
		betaJitter	Uniform	Min 0.001, Max 0.1
	Combined	gamma	Truncated Normal	Mean 0.143, SD 0.1, LowerBound 0.0
		psi	Truncated Normal	Mean 0.001, SD 0.0005, LowerBound 0.0
		phi	Truncated Normal	Mean 0.02, SD 0.02, LowerBound 0.0
		initialBeta	Uniform	Min 0.2, Max 0.9
		betaJitter	Uniform	Min 0.001, Max 0.1
