# Supplementary material for: EpiFusion: Joint inference of the effective reproduction number by integrating phylodynamic and epidemiological modelling with particle filtering
Source: PLoS Comput Biol. 2024 Nov 11;20(11):e1012528. doi: 10.1371/journal.pcbi.1012528 (PMC11581393; doi:10.1371/journal.pcbi.1012528)
Supplement: S4 Table — (XLSX) [file pcbi.1012528.s018.xlsx]

## Sheet: Sheet1
Scenario	Approach	Parameter	Mean	HPD Interval	Rhat	ESS
Baseline	Epi	gamma	0.19524	0.14171,0.25814	1.0052	348
		phi	0.02733	0.00786,0.05708	1.0164	117
		initialBeta	0.54438	0.23933,0.78805	1.0114	166
		betaJitter	0.05382	0.02782,0.08626	1.0121	157
	Phylo	gamma	0.15828	0.08686,0.23889	1.0043	412
		psi	0.00124	0.00053,0.00195	1.0068	269
		initialBeta	0.50682	0.27405,0.77578	1.0045	395
		betaJitter	0.04748	0.02214,0.07396	1.0087	213
	Combined	gamma	0.16521	0.12359,0.21623	1.0035	492
		psi	0.00108	0.00063,0.00155	1.0073	255
		phi	0.02199	0.01322,0.03169	1.0078	237
		initialBeta	0.48433	0.2273,0.72308	1.0068	271
		betaJitter	0.04345	0.02343,0.06688	1.0076	243
Sampling	Epi	gamma	0.18568	0.14319,0.24034	1.0006	1680
		phi_ 0	0.00531	0.00251,0.00824	1.0038	462
		phi_ 1	0.04391	0.01763,0.07045	1.0041	427
		initialBeta	0.56449	0.32495,0.78641	1.0019	802
		betaJitter	0.04619	0.03151,0.06175	1.0007	1564
	Phylo	gamma	0.18351	0.12751,0.24955	1.0036	483
		psi_ 0	0.00026	0.00017,0.00035	1.0032	533
		psi_ 1	0.00237	0.00138,0.00321	1.0042	423
		initialBeta	0.54088	0.28741,0.76448	1.0054	337
		betaJitter	0.0478	0.03083,0.06448	1.0037	466
	Combined	gamma	0.17116	0.13291,0.21798	1.0023	697
		psi_ 0	0.00025	0.00017,0.00035	1.0035	491
		psi_ 1	0.00232	0.00158,0.0031	1.0046	389
		phi_ 0	0.00519	0.00322,0.00714	1.0047	380
		phi_ 1	0.04593	0.02992,0.06336	1.006	304
		initialBeta	0.4983	0.22566,0.75359	1.0109	174
		betaJitter	0.04572	0.02982,0.06229	1.004	438
Transmission	Epi	gamma	0.17616	0.11957,0.24332	1.0203	95
		phi	0.02644	0.01682,0.04239	1.0203	95
		initialBeta	0.54884	0.22736,0.79871	1.0205	94
		betaJitter	0.03473	0.02447,0.04848	1.02	96
		Transmission change time	100.149	63145	1.0204	94
		Transmission change magnitude	2.53331	1.91128,3.6771	1.0194	99
	Phylo	gamma	0.13929	0.1053,0.18124	1.0076	244
		psi	0.001	0.00054,0.00142	1.013	146
		initialBeta	0.40618	0.20838,0.58222	1.0138	138
		betaJitter	0.04124	0.03133,0.04971	1.007	264
		Transmission change time	103.226	62144	1.0172	112
		Transmission change magnitude	2.48228	1.50231,3.74092	1.0158	121
	Combined	gamma	0.14423	0.1029,0.18578	1.009	208
		psi	0.00103	0.00067,0.00132	1.0106	177
		phi	0.02282	0.01619,0.03032	1.0111	170
		initialBeta	0.40759	0.20627,0.64252	1.0158	121
		betaJitter	0.04816	0.0317,0.06839	1.0121	157
		Transmission change time	97.6222	51141	1.016	120
		Transmission change magnitude	2.33695	1.5382,3.80464	1.0166	115
