# Supplementary material for: EpiFusion: Joint inference of the effective reproduction number by integrating phylodynamic and epidemiological modelling with particle filtering
Source: PLoS Comput Biol. 2024 Nov 11;20(11):e1012528. doi: 10.1371/journal.pcbi.1012528 (PMC11581393; doi:10.1371/journal.pcbi.1012528)
Supplement: S5 Table — (XLSX) [file pcbi.1012528.s019.xlsx]

## Sheet: Sheet1
Measure	Method
RMSE	Root mean squared error between true simulated daily trajectory and the mean inferred daily trajectory from a model were calculated using the rmse() function from the R package Metrics (66).
Coverage	Daily upper and lower bounds of the 95% HPD interval from sampled trajectories were calculated using the HDInterval package in R (67), function hdi(). Coverage refers to the proportion over the whole trajectory that the daily true value falls within the 95% confidence interval of the inferred trajectories from the model, scaled by 0.95. For this metric, a measure closest to 1.0 indicates a better…
Scaled HPD Width	HPD intervals were calculated for inferred trajectories as above. The width of the interval for each day was calculated by subtracting the upper from the lower value, and scaled by division by the true value for each day.
Continuous Ranked Probability Score	Continuous ranked probability score was calculated using the crps_sample() function of the scoringutils (68) package in R. The score consists of the mean daily probability of the true value given the distribution of daily values sampled in the posterior trajectories.
Brier Score	The Rt trajectory posteriors were used to give the probability of Rt being greater or less than 1 over time, this classification was compared to the truth using the brier_score() function of the R package scoringutils.
